# Supplementary material for: The Molecular Breeding of Different Ecotype Japonica Varieties Resistant to Rice Blast with High Genome Collinearity
Source: Plants (Basel). 2025 Jun 15;14(12):1836. doi: 10.3390/plants14121836 (PMC12197099; doi:10.3390/plants14121836)
Supplement: Supplementary file 1 [file plants-14-01836-s001.zip]

Archive with 1 entries (1 files):
- plants-3550304-supplementary.pdf
